# Supplementary material for: DNA Methylation in LIME1 and SPTBN2 Genes Is Associated with Attention Deficit in Children
Source: Children (Basel). 2021 Jan 29;8(2):92. doi: 10.3390/children8020092 (PMC7912017; doi:10.3390/children8020092)
Supplement: Supplementary file 1 [file children-08-00092-s001.zip]

Archive with 2 entries (2 files):
- Supplementary Files.docx
- Supplementary Table 1.xls
