# Supplementary material for: DNA Methylation in LIME1 and SPTBN2 Genes Is Associated with Attention Deficit in Children
Source: Children (Basel). 2021 Jan 29;8(2):92. doi: 10.3390/children8020092 (PMC7912017; doi:10.3390/children8020092)
Supplement: Supplementary file 1 [file children-08-00092-s001.zip › Supplementary Table 1.xls]

## Sheet: Sheet1
Supplementary Tables S1 Gene enrichment analysis on 9,749 genes
# We conducted pathway enrichment analysis on the genes hosted by the significant CpG dicucleotides.
Pathway Name	Database	Enrichment Score	Enrichment p-value	Pathway ID
Herpes simplex virus 1 infection	kegg	20.076	1.91032e-09	kegg_pathway_171
Viral carcinogenesis	kegg	11.2868	1.25375e-05	kegg_pathway_175
Endocytosis	kegg	8.72096	0.000163131	kegg_pathway_44
Alcoholism	kegg	8.67738	0.000170397	kegg_pathway_149
Ribosome	kegg	7.87728	0.000379264	kegg_pathway_3
Cell cycle	kegg	7.42434	0.000596553	kegg_pathway_35
Morphine addiction	kegg	7.23522	0.000720747	kegg_pathway_147
RNA transport	kegg	6.72869	0.0011961	kegg_pathway_4
SNARE interactions in vesicular transport	kegg	6.58922	0.00137511	kegg_pathway_40
Phosphatidylinositol signaling system	kegg	5.95915	0.00258211	kegg_pathway_32
RNA degradation	kegg	5.67797	0.00342051	kegg_pathway_6
Nucleotide excision repair	kegg	5.58462	0.00375519	kegg_pathway_15
Ubiquitin mediated proteolysis	kegg	5.5796	0.00377408	kegg_pathway_38
Valine, leucine and isoleucine degradation	kegg	5.09744	0.00611238	kegg_pathway_263
Spliceosome	kegg	4.91153	0.0073612	kegg_pathway_10
Longevity regulating pathway	kegg	4.82273	0.00804483	kegg_pathway_210
Fanconi anemia pathway	kegg	4.80311	0.00820419	kegg_pathway_19
Hedgehog signaling pathway	kegg	4.66042	0.00946251	kegg_pathway_57
Proteasome	kegg	4.58241	0.0102302	kegg_pathway_11
Oocyte meiosis	kegg	4.46878	0.0114613	kegg_pathway_36
GABAergic synapse	kegg	4.38558	0.0124556	kegg_pathway_97
Protein processing in endoplasmic reticulum	kegg	4.32065	0.0132912	kegg_pathway_42
p53 signaling pathway	kegg	4.26494	0.0140527	kegg_pathway_37
Transcriptional misregulation in cancer	kegg	4.18031	0.0152938	kegg_pathway_174
mRNA surveillance pathway	kegg	4.11732	0.0162881	kegg_pathway_5
Protein export	kegg	4.11237	0.0163689	kegg_pathway_12
AMPK signaling pathway	kegg	3.96805	0.0189103	kegg_pathway_49
Propanoate metabolism	kegg	3.82782	0.0217569	kegg_pathway_305
Base excision repair	kegg	3.62019	0.0267776	kegg_pathway_14
Inositol phosphate metabolism	kegg	3.34691	0.0351928	kegg_pathway_292
beta-Alanine metabolism	kegg	3.18609	0.0413331	kegg_pathway_272
Autophagy - animal	kegg	2.99144	0.0502149	kegg_pathway_41
Vasopressin-regulated water reabsorption	kegg	2.97094	0.051255	kegg_pathway_128
Autophagy - other	kegg	2.89634	0.0552251	kegg_pathway_224
Circadian rhythm	kegg	2.83009	0.0590076	kegg_pathway_88
Axon guidance	kegg	2.76051	0.0632594	kegg_pathway_59
N-Glycan biosynthesis	kegg	2.74458	0.064275	kegg_pathway_280
Glycosylphosphatidylinositol (GPI)-anchor biosynthesis	kegg	2.68017	0.0685515	kegg_pathway_293
Cellular senescence	kegg	2.58942	0.0750637	kegg_pathway_228
One carbon pool by folate	kegg	2.51338	0.0809938	kegg_pathway_307
Parathyroid hormone synthesis, secretion and action	kegg	2.46627	0.0849009	kegg_pathway_237
Glyoxylate and dicarboxylate metabolism	kegg	2.38665	0.091937	kegg_pathway_304
Systemic lupus erythematosus	kegg	2.35009	0.0953608	kegg_pathway_198
Mismatch repair	kegg	2.32041	0.0982332	kegg_pathway_16
Gastric acid secretion	kegg	2.24578	0.105845	kegg_pathway_132
Wnt signaling pathway	kegg	2.17622	0.11347	kegg_pathway_54
Pathogenic Escherichia coli infection	kegg	2.16788	0.11442	kegg_pathway_153
Retrograde endocannabinoid signaling	kegg	2.15005	0.116478	kegg_pathway_93
Melanogenesis	kegg	2.10574	0.121755	kegg_pathway_111
Glutamatergic synapse	kegg	2.08251	0.124617	kegg_pathway_94
Ribosome biogenesis in eukaryotes	kegg	2.02718	0.131707	kegg_pathway_2
Longevity regulating pathway - multiple species	kegg	2.01862	0.132839	kegg_pathway_209
Basal cell carcinoma	kegg	1.94943	0.142355	kegg_pathway_186
Homologous recombination	kegg	1.94899	0.142418	kegg_pathway_17
Non-small cell lung cancer	kegg	1.94305	0.143267	kegg_pathway_192
Insulin signaling pathway	kegg	1.94104	0.143555	kegg_pathway_105
Notch signaling pathway	kegg	1.93928	0.143808	kegg_pathway_56
Carbon metabolism	kegg	1.93644	0.144216	kegg_pathway_327
Endocrine and other factor-regulated calcium reabsorption	kegg	1.93114	0.144983	kegg_pathway_127
Lysine degradation	kegg	1.91198	0.147788	kegg_pathway_265
Apelin signaling pathway	kegg	1.89652	0.15009	kegg_pathway_222
Mitophagy - animal	kegg	1.8908	0.150951	kegg_pathway_223
Cushing syndrome	kegg	1.87899	0.152744	kegg_pathway_235
Glucagon signaling pathway	kegg	1.86314	0.155184	kegg_pathway_117
Histidine metabolism	kegg	1.83953	0.158892	kegg_pathway_267
Fc gamma R-mediated phagocytosis	kegg	1.81365	0.163058	kegg_pathway_84
Thyroid hormone synthesis	kegg	1.77375	0.169695	kegg_pathway_113
DNA replication	kegg	1.76251	0.171613	kegg_pathway_9
Progesterone-mediated oocyte maturation	kegg	1.76156	0.171777	kegg_pathway_109
Folate biosynthesis	kegg	1.7403	0.175468	kegg_pathway_315
Fatty acid elongation	kegg	1.7403	0.175468	kegg_pathway_248
Fructose and mannose metabolism	kegg	1.71424	0.180101	kegg_pathway_244
Biotin metabolism	kegg	1.60246	0.2014	kegg_pathway_313
Thermogenesis	kegg	1.57686	0.206622	kegg_pathway_234
Bacterial invasion of epithelial cells	kegg	1.57019	0.208006	kegg_pathway_150
Cholinergic synapse	kegg	1.53995	0.214391	kegg_pathway_95
Oxytocin signaling pathway	kegg	1.53346	0.215788	kegg_pathway_116
Other glycan degradation	kegg	1.52219	0.218234	kegg_pathway_281
Steroid biosynthesis	kegg	1.51393	0.220043	kegg_pathway_251
Amphetamine addiction	kegg	1.49198	0.224926	kegg_pathway_146
Fatty acid metabolism	kegg	1.47482	0.228819	kegg_pathway_329
Huntington disease	kegg	1.46998	0.229931	kegg_pathway_143
Mucin type O-glycan biosynthesis	kegg	1.44535	0.235664	kegg_pathway_282
Metabolic pathways	kegg	1.42644	0.240163	kegg_pathway_326
Human immunodeficiency virus 1 infection	kegg	1.41888	0.241984	kegg_pathway_239
Lysosome	kegg	1.39574	0.247649	kegg_pathway_43
Circadian entrainment	kegg	1.38923	0.249267	kegg_pathway_89
Peroxisome	kegg	1.37776	0.252143	kegg_pathway_46
Oxidative phosphorylation	kegg	1.37306	0.25333	kegg_pathway_255
Parkinson disease	kegg	1.36808	0.254596	kegg_pathway_141
Human T-cell leukemia virus 1 infection	kegg	1.36339	0.255792	kegg_pathway_170
Thyroid cancer	kegg	1.35961	0.256762	kegg_pathway_185
Pantothenate and CoA biosynthesis	kegg	1.35344	0.25835	kegg_pathway_312
Non-homologous end-joining	kegg	1.34849	0.259633	kegg_pathway_18
Epstein-Barr virus infection	kegg	1.34085	0.261623	kegg_pathway_172
Amino sugar and nucleotide sugar metabolism	kegg	1.33313	0.263651	kegg_pathway_285
Glycosaminoglycan biosynthesis - heparan sulfate / heparin	kegg	1.3205	0.267001	kegg_pathway_290
Pyruvate metabolism	kegg	1.30712	0.270598	kegg_pathway_303
Legionellosis	kegg	1.28787	0.275859	kegg_pathway_157
Colorectal cancer	kegg	1.28238	0.277375	kegg_pathway_179
Citrate cycle (TCA cycle)	kegg	1.28215	0.277439	kegg_pathway_241
RNA polymerase	kegg	1.2758	0.279208	kegg_pathway_7
Lipoic acid metabolism	kegg	1.26339	0.282694	kegg_pathway_314
Glycerophospholipid metabolism	kegg	1.22629	0.293378	kegg_pathway_294
Selenocompound metabolism	kegg	1.21821	0.295758	kegg_pathway_275
Basal transcription factors	kegg	1.21747	0.295978	kegg_pathway_8
cGMP-PKG signaling pathway	kegg	1.21227	0.29752	kegg_pathway_25
Endometrial cancer	kegg	1.17507	0.308797	kegg_pathway_182
Vibrio cholerae infection	kegg	1.1491	0.316921	kegg_pathway_151
Dopaminergic synapse	kegg	1.14451	0.318379	kegg_pathway_98
Alzheimer disease	kegg	1.13113	0.32267	kegg_pathway_140
Measles	kegg	1.12106	0.325934	kegg_pathway_168
Human papillomavirus infection	kegg	1.11087	0.329271	kegg_pathway_229
Hepatocellular carcinoma	kegg	1.10892	0.329916	kegg_pathway_230
Biosynthesis of amino acids	kegg	1.09166	0.33566	kegg_pathway_330
Nicotine addiction	kegg	1.07902	0.339929	kegg_pathway_148
Phosphonate and phosphinate metabolism	kegg	1.04773	0.350733	kegg_pathway_274
mTOR signaling pathway	kegg	1.03978	0.353532	kegg_pathway_47
Focal adhesion	kegg	1.01658	0.361831	kegg_pathway_63
D-Glutamine and D-glutamate metabolism	kegg	0.966096	0.380566	kegg_pathway_276
FoxO signaling pathway	kegg	0.958384	0.383512	kegg_pathway_31
Glioma	kegg	0.950652	0.386489	kegg_pathway_183
Sulfur metabolism	kegg	0.949592	0.386899	kegg_pathway_320
Glycosaminoglycan degradation	kegg	0.94915	0.38707	kegg_pathway_287
Small cell lung cancer	kegg	0.936943	0.391824	kegg_pathway_191
Cocaine addiction	kegg	0.928158	0.395281	kegg_pathway_145
Insulin secretion	kegg	0.927933	0.39537	kegg_pathway_106
Adrenergic signaling in cardiomyocytes	kegg	0.882525	0.413737	kegg_pathway_52
Synaptic vesicle cycle	kegg	0.872975	0.417707	kegg_pathway_91
Tryptophan metabolism	kegg	0.859098	0.423544	kegg_pathway_270
Terpenoid backbone biosynthesis	kegg	0.85477	0.425381	kegg_pathway_318
Cysteine and methionine metabolism	kegg	0.844831	0.42963	kegg_pathway_262
Biosynthesis of unsaturated fatty acids	kegg	0.842207	0.430759	kegg_pathway_325
Phenylalanine metabolism	kegg	0.814743	0.442753	kegg_pathway_269
Platelet activation	kegg	0.810798	0.444503	kegg_pathway_71
Ubiquinone and other terpenoid-quinone biosynthesis	kegg	0.790304	0.453707	kegg_pathway_253
Gap junction	kegg	0.78569	0.455805	kegg_pathway_68
Platinum drug resistance	kegg	0.780875	0.458005	kegg_pathway_214
Sphingolipid signaling pathway	kegg	0.767158	0.464331	kegg_pathway_33
Aldosterone synthesis and secretion	kegg	0.75701	0.469067	kegg_pathway_120
Relaxin signaling pathway	kegg	0.755342	0.46985	kegg_pathway_55
Thiamine metabolism	kegg	0.721444	0.48605	kegg_pathway_308
Purine metabolism	kegg	0.707293	0.492977	kegg_pathway_257
Non-alcoholic fatty liver disease (NAFLD)	kegg	0.691125	0.501012	kegg_pathway_123
Glycosaminoglycan biosynthesis - chondroitin sulfate / dermatan sulfate	kegg	0.689751	0.501701	kegg_pathway_288
Hippo signaling pathway	kegg	0.68948	0.501837	kegg_pathway_62
Hippo signaling pathway - multiple species	kegg	0.680503	0.506362	kegg_pathway_212
Regulation of actin cytoskeleton	kegg	0.678278	0.50749	kegg_pathway_104
Aminoacyl-tRNA biosynthesis	kegg	0.676233	0.508529	kegg_pathway_321
Renal cell carcinoma	kegg	0.672868	0.510243	kegg_pathway_180
Valine, leucine and isoleucine biosynthesis	kegg	0.670345	0.511532	kegg_pathway_264
Butanoate metabolism	kegg	0.661823	0.51591	kegg_pathway_306
Human cytomegalovirus infection	kegg	0.633879	0.53053	kegg_pathway_238
Glycosphingolipid biosynthesis - ganglio series	kegg	0.626021	0.534715	kegg_pathway_302
Neurotrophin signaling pathway	kegg	0.610721	0.542959	kegg_pathway_92
Sulfur relay system	kegg	0.600007	0.548808	kegg_pathway_39
Protein digestion and absorption	kegg	0.575762	0.562276	kegg_pathway_135
Tight junction	kegg	0.566435	0.567545	kegg_pathway_67
Phospholipase D signaling pathway	kegg	0.557613	0.572574	kegg_pathway_207
Leukocyte transendothelial migration	kegg	0.523526	0.592428	kegg_pathway_86
Glycolysis / Gluconeogenesis	kegg	0.520122	0.594448	kegg_pathway_240
Breast cancer	kegg	0.509588	0.600743	kegg_pathway_216
Glycine, serine and threonine metabolism	kegg	0.484101	0.616251	kegg_pathway_261
Hepatitis B	kegg	0.481981	0.617559	kegg_pathway_167
ErbB signaling pathway	kegg	0.479787	0.618915	kegg_pathway_21
Arrhythmogenic right ventricular cardiomyopathy (ARVC)	kegg	0.477418	0.620383	kegg_pathway_204
Chronic myeloid leukemia	kegg	0.475286	0.621707	kegg_pathway_189
Synthesis and degradation of ketone bodies	kegg	0.474499	0.622197	kegg_pathway_250
Prostate cancer	kegg	0.466526	0.627177	kegg_pathway_184
Regulation of lipolysis in adipocytes	kegg	0.458589	0.632175	kegg_pathway_118
Phenylalanine, tyrosine and tryptophan biosynthesis	kegg	0.453694	0.635277	kegg_pathway_271
Renin secretion	kegg	0.452898	0.635783	kegg_pathway_119
Proximal tubule bicarbonate reclamation	kegg	0.450664	0.637205	kegg_pathway_129
Long-term potentiation	kegg	0.436389	0.646366	kegg_pathway_90
Glycerolipid metabolism	kegg	0.426763	0.652618	kegg_pathway_291
Pentose phosphate pathway	kegg	0.414004	0.660998	kegg_pathway_242
Choline metabolism in cancer	kegg	0.406171	0.666196	kegg_pathway_194
2-Oxocarboxylic acid metabolism	kegg	0.401749	0.669149	kegg_pathway_328
Aldosterone-regulated sodium reabsorption	kegg	0.392308	0.675496	kegg_pathway_126
TGF-beta signaling pathway	kegg	0.381237	0.683016	kegg_pathway_58
Signaling pathways regulating pluripotency of stem cells	kegg	0.374938	0.687332	kegg_pathway_69
Estrogen signaling pathway	kegg	0.373423	0.688374	kegg_pathway_110
Sphingolipid metabolism	kegg	0.366559	0.693115	kegg_pathway_299
Thyroid hormone signaling pathway	kegg	0.358342	0.698834	kegg_pathway_114
Other types of O-glycan biosynthesis	kegg	0.357475	0.69944	kegg_pathway_283
Adherens junction	kegg	0.351797	0.703423	kegg_pathway_66
Pyrimidine metabolism	kegg	0.347858	0.706199	kegg_pathway_259
Collecting duct acid secretion	kegg	0.346934	0.706852	kegg_pathway_130
Arginine biosynthesis	kegg	0.343141	0.709538	kegg_pathway_256
Hypertrophic cardiomyopathy (HCM)	kegg	0.33398	0.716068	kegg_pathway_203
Nitrogen metabolism	kegg	0.332819	0.7169	kegg_pathway_319
Dilated cardiomyopathy (DCM)	kegg	0.332144	0.717384	kegg_pathway_205
Renin-angiotensin system	kegg	0.33138	0.717932	kegg_pathway_73
Pancreatic secretion	kegg	0.328135	0.720266	kegg_pathway_133
Cortisol synthesis and secretion	kegg	0.312428	0.731668	kegg_pathway_233
cAMP signaling pathway	kegg	0.309186	0.734044	kegg_pathway_26
Fatty acid degradation	kegg	0.306388	0.736101	kegg_pathway_249
B cell receptor signaling pathway	kegg	0.297785	0.742461	kegg_pathway_82
Gastric cancer	kegg	0.296243	0.743607	kegg_pathway_231
ECM-receptor interaction	kegg	0.281404	0.754723	kegg_pathway_64
Long-term depression	kegg	0.273281	0.760879	kegg_pathway_99
Glutathione metabolism	kegg	0.262147	0.769398	kegg_pathway_278
Salivary secretion	kegg	0.24755	0.780711	kegg_pathway_131
Antigen processing and presentation	kegg	0.235545	0.79014	kegg_pathway_72
Melanoma	kegg	0.231783	0.793118	kegg_pathway_187
Pancreatic cancer	kegg	0.229904	0.79461	kegg_pathway_181
Tyrosine metabolism	kegg	0.225944	0.797763	kegg_pathway_268
Cardiac muscle contraction	kegg	0.223776	0.799494	kegg_pathway_51
VEGF signaling pathway	kegg	0.223776	0.799494	kegg_pathway_60
Carbohydrate digestion and absorption	kegg	0.220294	0.802283	kegg_pathway_134
Alanine, aspartate and glutamate metabolism	kegg	0.219038	0.803291	kegg_pathway_260
Taurine and hypotaurine metabolism	kegg	0.216917	0.804997	kegg_pathway_273
Apoptosis	kegg	0.209408	0.811064	kegg_pathway_50
Glycosphingolipid biosynthesis - globo and isoglobo series	kegg	0.209059	0.811347	kegg_pathway_301
Galactose metabolism	kegg	0.208309	0.811956	kegg_pathway_245
Rap1 signaling pathway	kegg	0.204503	0.815052	kegg_pathway_23
Acute myeloid leukemia	kegg	0.200453	0.81836	kegg_pathway_190
Necroptosis	kegg	0.190041	0.826925	kegg_pathway_226
Shigellosis	kegg	0.188492	0.828207	kegg_pathway_154
Fatty acid biosynthesis	kegg	0.188385	0.828296	kegg_pathway_247
EGFR tyrosine kinase inhibitor resistance	kegg	0.178609	0.836433	kegg_pathway_213
Kaposi sarcoma-associated herpesvirus infection	kegg	0.175901	0.838701	kegg_pathway_227
Endocrine resistance	kegg	0.173286	0.840897	kegg_pathway_215
Starch and sucrose metabolism	kegg	0.171733	0.842204	kegg_pathway_279
Ras signaling pathway	kegg	0.160143	0.852022	kegg_pathway_22
Vascular smooth muscle contraction	kegg	0.14606	0.864106	kegg_pathway_53
Hepatitis C	kegg	0.136237	0.872636	kegg_pathway_166
Pathways in cancer	kegg	0.133809	0.874757	kegg_pathway_173
C-type lectin receptor signaling pathway	kegg	0.131822	0.876497	kegg_pathway_236
Ether lipid metabolism	kegg	0.129005	0.87897	kegg_pathway_295
T cell receptor signaling pathway	kegg	0.124983	0.882512	kegg_pathway_81
Insulin resistance	kegg	0.121038	0.886	kegg_pathway_122
Amyotrophic lateral sclerosis (ALS)	kegg	0.111825	0.894201	kegg_pathway_142
Amoebiasis	kegg	0.109189	0.896561	kegg_pathway_163
Arginine and proline metabolism	kegg	0.10401	0.901216	kegg_pathway_266
Inflammatory mediator regulation of TRP channels	kegg	0.103886	0.901328	kegg_pathway_103
Proteoglycans in cancer	kegg	0.102587	0.9025	kegg_pathway_177
Vitamin digestion and absorption	kegg	0.0928447	0.911335	kegg_pathway_138
MAPK signaling pathway	kegg	0.0923445	0.911791	kegg_pathway_20
Serotonergic synapse	kegg	0.0909887	0.913028	kegg_pathway_96
Viral myocarditis	kegg	0.090692	0.913299	kegg_pathway_206
Type I diabetes mellitus	kegg	0.0767536	0.926118	kegg_pathway_124
Mineral absorption	kegg	0.0760725	0.926749	kegg_pathway_139
Phagosome	kegg	0.0758891	0.926919	kegg_pathway_45
Cytosolic DNA-sensing pathway	kegg	0.0746751	0.928045	kegg_pathway_77
Vitamin B6 metabolism	kegg	0.0725825	0.929989	kegg_pathway_310
Prion diseases	kegg	0.0724481	0.930114	kegg_pathway_144
Cholesterol metabolism	kegg	0.067795	0.934452	kegg_pathway_232
African trypanosomiasis	kegg	0.0524635	0.948889	kegg_pathway_160
GnRH signaling pathway	kegg	0.0522274	0.949113	kegg_pathway_107
Neomycin, kanamycin and gentamicin biosynthesis	kegg	0.0515091	0.949795	kegg_pathway_286
Ferroptosis	kegg	0.0510975	0.950186	kegg_pathway_225
Pertussis	kegg	0.0501077	0.951127	kegg_pathway_156
AGE-RAGE signaling pathway in diabetic complications	kegg	0.0500604	0.951172	kegg_pathway_208
Ovarian steroidogenesis	kegg	0.0487838	0.952387	kegg_pathway_108
Glycosaminoglycan biosynthesis - keratan sulfate	kegg	0.0456943	0.955334	kegg_pathway_289
RIG-I-like receptor signaling pathway	kegg	0.0445623	0.956416	kegg_pathway_76
Maturity onset diabetes of the young	kegg	0.0439832	0.95697	kegg_pathway_125
Nicotinate and nicotinamide metabolism	kegg	0.0432259	0.957695	kegg_pathway_311
Cell adhesion molecules (CAMs)	kegg	0.0408616	0.959962	kegg_pathway_65
Prolactin signaling pathway	kegg	0.0380612	0.962654	kegg_pathway_112
Calcium signaling pathway	kegg	0.036047	0.964595	kegg_pathway_24
alpha-Linolenic acid metabolism	kegg	0.0328642	0.96767	kegg_pathway_298
Primary immunodeficiency	kegg	0.0318313	0.96867	kegg_pathway_202
PI3K-Akt signaling pathway	kegg	0.0315289	0.968963	kegg_pathway_48
Apoptosis - multiple species	kegg	0.0240519	0.976235	kegg_pathway_211
HIF-1 signaling pathway	kegg	0.022536	0.977716	kegg_pathway_30
Th1 and Th2 cell differentiation	kegg	0.0222119	0.978033	kegg_pathway_218
Mannose type O-glycan biosynthesis	kegg	0.0219328	0.978306	kegg_pathway_284
Primary bile acid biosynthesis	kegg	0.0209703	0.979248	kegg_pathway_252
Adipocytokine signaling pathway	kegg	0.0198813	0.980315	kegg_pathway_115
Porphyrin and chlorophyll metabolism	kegg	0.0192532	0.980931	kegg_pathway_317
Salmonella infection	kegg	0.0185031	0.981667	kegg_pathway_155
Type II diabetes mellitus	kegg	0.0138728	0.986223	kegg_pathway_121
Riboflavin metabolism	kegg	0.0133609	0.986728	kegg_pathway_309
Pentose and glucuronate interconversions	kegg	0.010698	0.989359	kegg_pathway_243
Allograft rejection	kegg	0.0102382	0.989814	kegg_pathway_200
Antifolate resistance	kegg	0.0099968	0.990053	kegg_pathway_217
Fc epsilon RI signaling pathway	kegg	0.00958479	0.990461	kegg_pathway_83
TNF signaling pathway	kegg	0.00941922	0.990625	kegg_pathway_85
Phototransduction	kegg	0.00839716	0.991638	kegg_pathway_102
Toxoplasmosis	kegg	0.00764717	0.992382	kegg_pathway_162
Leishmaniasis	kegg	0.00754136	0.992487	kegg_pathway_158
Bile secretion	kegg	0.0068635	0.99316	kegg_pathway_137
Bladder cancer	kegg	0.00685444	0.993169	kegg_pathway_188
Fat digestion and absorption	kegg	0.00677993	0.993243	kegg_pathway_136
Osteoclast differentiation	kegg	0.00559563	0.99442	kegg_pathway_61
Central carbon metabolism in cancer	kegg	0.00543072	0.994584	kegg_pathway_193
Fluid shear stress and atherosclerosis	kegg	0.00541664	0.994598	kegg_pathway_221
Tuberculosis	kegg	0.0051613	0.994852	kegg_pathway_165
Taste transduction	kegg	0.00514019	0.994873	kegg_pathway_101
Inflammatory bowel disease (IBD)	kegg	0.00464979	0.995361	kegg_pathway_197
Drug metabolism - other enzymes	kegg	0.00400099	0.996007	kegg_pathway_324
NF-kappa B signaling pathway	kegg	0.0033175	0.996688	kegg_pathway_29
Natural killer cell mediated cytotoxicity	kegg	0.00309278	0.996912	kegg_pathway_80
NOD-like receptor signaling pathway	kegg	0.0026084	0.997395	kegg_pathway_75
Influenza A	kegg	0.00253421	0.997469	kegg_pathway_169
Graft-versus-host disease	kegg	0.00202405	0.997978	kegg_pathway_201
JAK-STAT signaling pathway	kegg	0.0017325	0.998269	kegg_pathway_78
Chagas disease (American trypanosomiasis)	kegg	0.00172449	0.998277	kegg_pathway_159
PPAR signaling pathway	kegg	0.00116268	0.998838	kegg_pathway_13
Intestinal immune network for IgA production	kegg	0.00112463	0.998876	kegg_pathway_87
Chemokine signaling pathway	kegg	0.00108058	0.99892	kegg_pathway_28
Glycosphingolipid biosynthesis - lacto and neolacto series	kegg	0.00107057	0.99893	kegg_pathway_300
Autoimmune thyroid disease	kegg	0.000911415	0.999089	kegg_pathway_196
Rheumatoid arthritis	kegg	0.000783307	0.999217	kegg_pathway_199
Epithelial cell signaling in Helicobacter pylori infection	kegg	0.000770297	0.99923	kegg_pathway_152
MicroRNAs in cancer	kegg	0.000766294	0.999234	kegg_pathway_178
Th17 cell differentiation	kegg	0.000725263	0.999275	kegg_pathway_219
Ascorbate and aldarate metabolism	kegg	0.000423089	0.999577	kegg_pathway_246
Toll-like receptor signaling pathway	kegg	0.000309048	0.999691	kegg_pathway_74
Linoleic acid metabolism	kegg	0.000270036	0.99973	kegg_pathway_297
Malaria	kegg	0.000112006	0.999888	kegg_pathway_161
IL-17 signaling pathway	kegg	7.7003e-05	0.999923	kegg_pathway_220
Drug metabolism - cytochrome P450	kegg	2.30003e-05	0.999977	kegg_pathway_323
Arachidonic acid metabolism	kegg	1.80002e-05	0.999982	kegg_pathway_296
ABC transporters	kegg	7.00002e-06	0.999993	kegg_pathway_1
Complement and coagulation cascades	kegg	2e-06	0.999998	kegg_pathway_70
Chemical carcinogenesis	kegg	2e-06	0.999998	kegg_pathway_176
Metabolism of xenobiotics by cytochrome P450	kegg	2e-06	0.999998	kegg_pathway_322
Asthma	kegg	2e-06	0.999998	kegg_pathway_195
Cytokine-cytokine receptor interaction	kegg	0	1	kegg_pathway_27
Hematopoietic cell lineage	kegg	0	1	kegg_pathway_79
Staphylococcus aureus infection	kegg	0	1	kegg_pathway_164
Neuroactive ligand-receptor interaction	kegg	0	1	kegg_pathway_34
Steroid hormone biosynthesis	kegg	0	1	kegg_pathway_254
Olfactory transduction	kegg	0	1	kegg_pathway_100
Retinol metabolism	kegg	0	1	kegg_pathway_316
